# Supplementary material for: Enhancing Lymph Node Metastasis Risk Prediction in Early Gastric Cancer Through the Integration of Endoscopic Images and Real-World Data in a Multimodal AI Model
Source: Cancers (Basel). 2025 Mar 3;17(5):869. doi: 10.3390/cancers17050869 (PMC11898873; doi:10.3390/cancers17050869)
Supplement: Supplementary file 1 [file cancers-17-00869-s001.zip]

Archive with 1 entries (1 files):
- cancers-3311557-supplementary.pdf
